# Supplementary material for: Transcriptome analysis of the Holly mangrove Acanthus ilicifolius and its terrestrial relative, Acanthus leucostachyus, provides insights into adaptation to intertidal zones
Source: BMC Genomics. 2015 Aug 14;16(1):605. doi: 10.1186/s12864-015-1813-9 (PMC4536770; doi:10.1186/s12864-015-1813-9)
Supplement: Additional file 2: — Pairwise synonymous substitution rate (Ks) of the three nuclear loci for the six Acanthus species. The abbreviations were listed in Additional file 9. (XLSX 9 kb) [file 12864_2015_1813_MOESM2_ESM.xlsx]

## Sheet: Sheet1
	Aili_1	Aili_2	Aebr_1	Aebr_2	Avol_1	Avol_2	Aleu_1	Aleu_2	Amol	Amon
Aili_1
Aili_2	0
Aebr_1	0	0.009
Aebr_2	0	0.009	0
Avol_1	0	0	0.005	0.005
Avol_2	0.005	0.005	0.009	0.009	0.005
Aleu_1	0.033	0.037	0.037	0.037	0.04	0.04
Aleu_2	0.033	0.037	0.038	0.037	0.04	0.04	0
Amol	0.069	0.073	0.073	0.072	0.077	0.072	0.049	0.049
Amon	0.069	0.073	0.073	0.072	0.077	0.072	0.049	0.049	0
