# Supplementary material for: Transcriptome analysis of the Holly mangrove Acanthus ilicifolius and its terrestrial relative, Acanthus leucostachyus, provides insights into adaptation to intertidal zones
Source: BMC Genomics. 2015 Aug 14;16(1):605. doi: 10.1186/s12864-015-1813-9 (PMC4536770; doi:10.1186/s12864-015-1813-9)
Supplement: Additional file 3: — Pairwise Kimura two-parameter distances of nrITS for the six Acanthus species. The abbreviations were listed in Additional file 9. (XLSX 9 kb) [file 12864_2015_1813_MOESM3_ESM.xlsx]

## Sheet: Sheet1
	Aili_1	Aili_2	Aebr_1	Aebr_2	Avol_1	Avol_2	Aleu_1	Aleu_2	Amol	Amon
Aili_1
Aili_2	0
Aebr_1	0	0
Aebr_2	0.002	0.002	0.002
Avol_1	0.022	0.022	0.02	0.022
Avol_2	0.022	0.022	0.02	0.022	0
Aleu_1	0.096	0.095	0.093	0.091	0.109	0.109
Aleu_2	0.096	0.095	0.093	0.091	0.11	0.11	0
Amol	0.091	0.091	0.09	0.092	0.1	0.1	0.104	0.104
Amon	0.087	0.088	0.086	0.088	0.096	0.096	0.1	0.1	0.003
