# Supplementary material for: Transcriptome analysis of the Holly mangrove Acanthus ilicifolius and its terrestrial relative, Acanthus leucostachyus, provides insights into adaptation to intertidal zones
Source: BMC Genomics. 2015 Aug 14;16(1):605. doi: 10.1186/s12864-015-1813-9 (PMC4536770; doi:10.1186/s12864-015-1813-9)
Supplement: Additional file 4: — Pairwise Kimura two-parameter distances of the combined chloroplast fragments for the six Acanthus species. The abbreviations were listed in Additional file 9. (XLSX 9 kb) [file 12864_2015_1813_MOESM4_ESM.xlsx]

## Sheet: Sheet1
	Aili_1	Aili_2	Aebr_1	Aebr_2	Avol_1	Avol_2	Aleu_1	Aleu_2	Amol	Amon
Aili_1
Aili_2	0
Aebr_1	0	0
Aebr_2	0	0	0
Avol_1	0.003	0.003	0.003	0.003
Avol_2	0.002	0.002	0.002	0.003	0
Aleu_1	0.028	0.028	0.028	0.029	0.028	0.027
Aleu_2	0.029	0.029	0.029	0.029	0.028	0.028	0.001
Amol	0.031	0.031	0.031	0.031	0.03	0.029	0.021	0.022
Amon	0.031	0.031	0.031	0.031	0.03	0.029	0.021	0.022	0
