# Supplementary material for: Transcriptome analysis of the Holly mangrove Acanthus ilicifolius and its terrestrial relative, Acanthus leucostachyus, provides insights into adaptation to intertidal zones
Source: BMC Genomics. 2015 Aug 14;16(1):605. doi: 10.1186/s12864-015-1813-9 (PMC4536770; doi:10.1186/s12864-015-1813-9)
Supplement: Additional file 5: — List of the 13 pairs of orthologs between Acanthus ilicifolius and A. leucostachyus with Ka/Ks ratios significantly larger than 1. – indicates that the orthologs cannot find their orthologous genes in Arabidopsis. (XLSX 10 kb) [file 12864_2015_1813_MOESM5_ESM.xlsx]

## Sheet: Sheet1
A. ilicifolius	A. leucostachyus	Gene accession of Arabidopsis thaliana	Annotation
Ail_c32955_g2_i1	Ale_c33951_g1_i1	AT5G35160	Endomembrane protein 70 protein
Ail_c46817_g2_i1	Ale_c31643_g1_i5	AT2G28380	DRB2, dsRNA-binding protein 2
Ail_c48391_g1_i2	Ale_c24221_g2_i1	AT3G28910	MYB30, MYB domain protein 30
Ail_c48842_g1_i2	Ale_c30071_g1_i1	AT3G26520	TIP1;2, gamma tonoplast intrinsic protein 2
Ail_c50027_g1_i1	Ale_c24477_g1_i1	AT5G16050	GF14 upsilon, general regulatory factor 5
Ail_c51038_g1_i1	Ale_c23791_g2_i1	AT5G06330	Late embryogenesis abundant (LEA) hydroxyproline-rich glycoprotein
Ail_c52174_g1_i1	Ale_c10981_g1_i1	-	-
Ail_c52685_g1_i1	Ale_c27731_g1_i1	AT2G39210	nodulin-like protein
Ail_c53470_g4_i1	Ale_c30417_g4_i1	AT1G78300	GF14 omega, 14-3-3 protein G-BOX factor 14 omega
Ail_c56071_g2_i2	Ale_c31613_g6_i1	AT3G45260	C2H2-like zinc finger protein
Ail_c57605_g6_i1	Ale_c32145_g1_i3	AT1G04910	O-fucosyltransferase family protein
Ail_c972_g2_i1	Ale_c528_g1_i1	-	-
Ail_CL4000Contig1	Ale_c26560_g1_i1	AT3G61680	alpha/beta-Hydrolases superfamily protein
