# Supplementary material for: Transcriptome analysis of the Holly mangrove Acanthus ilicifolius and its terrestrial relative, Acanthus leucostachyus, provides insights into adaptation to intertidal zones
Source: BMC Genomics. 2015 Aug 14;16(1):605. doi: 10.1186/s12864-015-1813-9 (PMC4536770; doi:10.1186/s12864-015-1813-9)
Supplement: Additional file 7: — List of the 99 candidate positively selected genes (PSGs) in Acanthus ilicifolius . – indicates that the gene cannot find their orthologous genes in Arabidopsis. Gene ID of the 23 PSGs involved in salt, high temperature and UV stress tolerance, seedling germination and embryo development is shown in bold. (XLSX 14 kb) [file 12864_2015_1813_MOESM7_ESM.xlsx]

## Sheet: Sheet1
Gene ID	Gene accession of Arabidopsis thaliana	Annotations
Ail_c10463_g1_i1	AT1G05840	aspartyl protease family protein
Ail_c24028_g1_i1	-	ddb1- and cul4-associated factor 4-like
Ail_c35642_g1_i1	-	protein chloroplastic-like
Ail_c37107_g1_i1	AT5G18070	DRT101, protein with DNA-damage-repair/toleration activities
Ail_c40327_g2_i1	AT4G29560	Fanconi Anaemia group E protein
Ail_c40441_g1_i2	AT1G30370	DLAH, phospholipase a1-iidelta-like
Ail_c41243_g1_i1	-	dna binding
Ail_c41643_g1_i1	AT1G08700	PS1, presenilin-like protein
Ail_c41968_g1_i1	AT1G04360	ATL1, RING/U-box superfamily protein
Ail_c43078_g1_i1	-	hypothetical protein MIMGU_mgv1a011694mg
Ail_c43362_g1_i2	AT5G13330	RAP2.6L, ap2 domain-containing transcription factor family protein
Ail_c43369_g1_i1	-	agenet domain-containing
Ail_c44345_g1_i1	AT5G44635	MCM6, minichromosome maintenance 6
Ail_c45211_g4_i1	AT4G11160	translation initiation factor 2
Ail_c45309_g3_i2	AT2G31970	RAD50, DNA repair-recombination protein
Ail_c46201_g1_i1	AT3G46870	pentatricopeptide repeat (PPR) superfamily protein
Ail_c46262_g1_i2	AT1G72220	RING/U-box superfamily protein
Ail_c46437_g1_i1	-	seed maturation protein pm36
Ail_c46718_g1_i2	AT1G67500	REV3, recovery protein 3
Ail_c47226_g1_i3	-	Phosphatase 2c family protein
Ail_c48007_g1_i1	-	myosin heavy chain
Ail_c48458_g1_i1	AT3G09230	MYB1, myb-related transcription factor 1
Ail_c48553_g1_i1	AT3G25530	GHBDH, gamma-hydroxybutyrate dehydrogenase
Ail_c48994_g1_i1	AT2G24790	COL3, constans-like 3
Ail_c49047_g1_i1	AT2G17970	2-oxoglutarate (2OG) and Fe(II)-dependent oxygenase superfamily protein
Ail_c49365_g1_i1	AT5G64630	FAS2, chromatin assembly factor-1 (CAF-1) p60 subunit
Ail_c50242_g1_i1	AT4G28100	unknown protein
Ail_c50339_g1_i1	AT3G23570	alpha/beta-Hydrolases superfamily protein
Ail_c50420_g2_i3	AT3G44793	hAT-like transposase family (hobo/Ac/Tam3) protein
Ail_c50708_g1_i1	-	upf0301 protein cpha266_0885-like isoform 1
Ail_c50815_g2_i1	AT3G01410	ribonuclease H-like superfamily protein
Ail_c50950_g1_i2	-	tpr superfamily protein
Ail_c51102_g3_i1	-	protein nrde2 homolog
Ail_c51228_g1_i1	-	lysm domain-containing gpi-anchored protein 2-like
Ail_c51326_g2_i1	AT1G76080	CDSP32, chloroplastic drought-induced stress protein of 32 kD
Ail_c51622_g2_i1	-	function unknown
Ail_c51778_g2_i2	AT3G43590	zinc knuckle (CCHC-type) family protein
Ail_c51954_g1_i1	AT4G18570	tetratricopeptide repeat (TPR)-like superfamily protein
Ail_c51977_g2_i4	AT1G70210	CYCD1;1, cyclin delta-1 family protein
Ail_c51998_g2_i1	AT2G37170	PIP2;2, plasma membrane intrinsic protein subfamily PIP2 protein
Ail_c52115_g1_i2	AT3G25070	RIN4, R protein complex
Ail_c52136_g1_i1	AT5G01780	2-oxoglutarate-dependent dioxygenase family protein
Ail_c52163_g1_i1	AT3G63140	CSP41A, chloroplast stem-loop binding protein of 41 kda
Ail_c52234_g1_i1	AT2G39445	phosphatidylinositol N-acetylglucosaminyltransferase GPI19/PIG-P subunit
Ail_c52452_g1_i1	AT5G34838	unknown protein
Ail_c52678_g2_i1	-	translation initiation factor 3 family isoform 1
Ail_c52776_g1_i1	AT3G56840	FAD-dependent oxidoreductase family protein
Ail_c53009_g1_i2	AT1G74390	NEN3, NAC45/86-dependent exonuclease-domain protein 3
Ail_c53160_g1_i1	-	leucine-rich repeat-containing protein
Ail_c53207_g1_i1	AT5G43840	HSFA6A, heat shock transcription factor A6A
Ail_c53241_g2_i1	AT3G26500	PIRL2, Plant Intracellular Ras-group LRR 2
Ail_c53281_g1_i1	AT1G24610	Rubisco methyltransferase family protein
Ail_c53297_g1_i1	-	acyl- n-acyltransferases-like protein
Ail_c53392_g1_i2	-	gibberellin 2-beta-dioxygenase 8-like
Ail_c53408_g3_i1	-	cd2 antigen cytoplasmic tail-binding protein 2-like
Ail_c53536_g3_i1	-	e3 ubiquitin-protein ligase upl7
Ail_c53917_g1_i3	AT4G18375	RNA-binding KH domain-containing protein
Ail_c54195_g3_i5	AT3G61360	tetratricopeptide repeat (TPR)-like superfamily protein
Ail_c54303_g3_i1	AT1G67440	EMB1688, embryo defective 1688
Ail_c54417_g1_i2	AT1G33420	RING/FYVE/PHD zinc finger superfamily protein
Ail_c54459_g3_i1	AT3G55220	SAP130B, spliceosome-associated protein 130B
Ail_c54714_g1_i1	AT1G44900	MCM2, DNA replication licensing factor mcm2
Ail_c54844_g2_i1	-	protein tic chloroplastic-like
Ail_c54926_g1_i2	AT1G72640	NAD(P)-binding Rossmann-fold superfamily protein
Ail_c55887_g1_i5	-	phosphoglycerate mutase
Ail_c56006_g1_i2	AT5G14240	thioredoxin superfamily protein
Ail_c56079_g2_i1	AT5G19180	ECR1, E1 C-terminal related 1
Ail_c56111_g2_i1	AT1G02910	LPA1, low PSII accumulation 1
Ail_c56385_g1_i1	AT3G25530	GHBDH, gamma-hydroxybutyrate dehydrogenase
Ail_c56425_g1_i1	-	p-hydroxybenzoic acid efflux pump subunit aaeb
Ail_c56667_g1_i2	-	nedd8 ultimate buster 1-like
Ail_c56806_g8_i3	AT1G09140	SR30, serine/arginine-rich protein splicing factor 30
Ail_c56874_g2_i2	AT2G27680	NAD(P)-linked oxidoreductase superfamily protein
Ail_c57035_g2_i7	AT5G27620	CYCH;1, Cyclin-h1-1-like protein
Ail_c57143_g1_i2	AT5G46180	DELTA-OAT, ornithine aminotransferase
Ail_c57144_g4_i4	-	frigida-like protein 1-like
Ail_c57241_g1_i10	AT5G37370	ATSRL1, splicing factor
Ail_c57293_g2_i4	AT5G63610	CDKE;1, Cyclin-dependent kinase e-1
Ail_c57543_g1_i1	-	transcription factor bhlh 143-like
Ail_c58157_g1_i1	AT5G60970	TCP5, cycloidea and PCF transcription factor 5
Ail_c63962_g1_i1	-	f-box family isoform 1
Ail_c7166_g1_i1	-	trna dimethylallyltransferase 2
Ail_CL1059Contig1	AT4G31810	ATP-dependent caseinolytic (Clp) protease/crotonase family protein
Ail_CL1318Contig1	AT1G42440	unknown protein
Ail_CL138Contig1	AT1G53645	hydroxyproline-rich glycoprotein family isoform 1
Ail_CL2465Contig1	AT4G24560	UBP16, ubiquitin carboxyl-terminal hydrolase 16-like
Ail_CL281Contig1	-	alg8 glycosyltransferase family protein
Ail_CL3016Contig1	AT5G55580	MTERF9, mitochondrial transcription termination factor (mTERF) family protein
Ail_CL3342Contig1	-	deoxyuridine 5 -triphosphate nucleotidohydrolase-like
Ail_CL3870Contig1	AT1G10510	EMB2004, embryo defective 2004
Ail_CL3908Contig1	-	chaperone protein dnaj 13-like
Ail_CL401Contig1	AT1G56450	PBG1, 20S proteasome beta subunit beta G1
Ail_CL4390Contig1	AT2G47790	GTS1, transducin/WD40 repeat-like superfamily protein
Ail_CL4735Contig1	AT3G04760	Pentatricopeptide repeat (PPR-like) superfamily protein
Ail_CL5342Contig1	AT3G11620	alpha/beta-Hydrolases superfamily protein
Ail_CL5647Contig1	AT2G26000	BRIZ2, BRAP2 RING ZNF UBP domain-containing protein 2
Ail_CL5968Contig1	AT4G24940	SAE1A, sumo-activating enzyme 1A
Ail_CL6165Contig1	AT1G16080	unknown protein
Ail_CL750Contig1	AT2G36950	heavy metal transport/detoxification superfamily protein
