# Supplementary material for: Transcriptome analysis of the Holly mangrove Acanthus ilicifolius and its terrestrial relative, Acanthus leucostachyus, provides insights into adaptation to intertidal zones
Source: BMC Genomics. 2015 Aug 14;16(1):605. doi: 10.1186/s12864-015-1813-9 (PMC4536770; doi:10.1186/s12864-015-1813-9)
Supplement: Additional file 8: — Gene IDs, sequence lengths, gene descriptions and primer sequences used in this study. (XLSX 9 kb) [file 12864_2015_1813_MOESM8_ESM.xlsx]

## Sheet: Sheet1
Gene ID	Gene description	Primer	Sequence (5’ → 3’)
nrITS	internal transcribed spacer	ITS4	TCCTCCGCTTATTGATATGC
		ITS5	GGAAGTAAAAGTCGTAACAAGG
trnV - trnM	chloroplast atpE gene	trnV	GCTATACGGGCTCGAACC
		trnM	TACCTACTATTGGATTTGAACC
rpl-rps	ribosomal protein S12	rpl20	TTTGTTCTACGTCTCCGAGC
		rps12	GTCGAGGAACATGTACTAGG
trnL - trnF	chloroplast tRNA-Leu gene	trnL	CGAAATCGGTAGACGCTACG
		trnF	ATTTGAACTGGTGACACGAG
CL302	proteasome non-ATPase regulatory subunit	CL302-F	ATGGACACGTGCTGAAAAGC
		CL302-R	GGCTGTCTACAACCTTTTCCA
CL4763	zinc finger protein	CL4763-F	TGAGGACTTGTGCAACTGGA
		CL4763-R	ACAAACATTCTGCACTCACATT
c51040	Rop guanine nucleotide exchange factor, putative	c51040-F	ACTTGGAGGATCTGAAAGAAGTG
		c51040-R	TCCTTCCTTCAGCTTGCTCT
