# Supplementary material for: Transcriptome analysis of the Holly mangrove Acanthus ilicifolius and its terrestrial relative, Acanthus leucostachyus, provides insights into adaptation to intertidal zones
Source: BMC Genomics. 2015 Aug 14;16(1):605. doi: 10.1186/s12864-015-1813-9 (PMC4536770; doi:10.1186/s12864-015-1813-9)
Supplement: Additional file 9: — Sampling information and GenBank accession numbers of the six Acanthus species and the outgroup Avicennia marina used in this study. The sequences of the three nuclear genes of Av. marina were obtained from the unpublished genomic data set of Av. marina and were not deposited in Genbank. (XLSX 9 kb) [file 12864_2015_1813_MOESM9_ESM.xlsx]

## Sheet: Sheet1
Taxon	Codes	Source	nrITS	trnV - trnM	rpl-rps	trnL - trnF	CL4763	c51040	CL302
A. ilicifolius_1	Aili_1	Wenchang, Hainan, China	KM652490	KM652542	KM652531	KM888781	KM652511	KM652521	KM652501
A. ilicifolius_2	Aili_2	Wenchang, Hainan, China	KM652491	KM652543	KM652532	KM888782	KM652512	KM652522	KM652502
A. leucostachyus_1	Aleu_1	Wenchang, Hainan, China	KM652496	KM652548	KM652537	KM888787	KM652517	KM652527	KM652507
A. leucostachyus_2	Aleu_2	Wenchang, Hainan, China	KM652497	KM652549	KM652538	KM888788	KM652518	KM652528	KM652508
A. volubilis_1	Avol_1	Singapore Botanic Garden, Singapore	KM652492	KM652544	KM652533	KM888783	KM652513	KM652523	KM652503
A. volubilis_2	Avol_2	Singapore Botanic Garden, Singapore	KM652493	KM652545	KM652534	KM888784	KM652514	KM652524	KM652504
A. ebracteatus_1	Aebr_1	Wenchang, Hainan, China	KM652494	KM652546	KM652535	KM888785	KM652515	KM652525	KM652505
A. ebracteatus_2	Aebr_2	Wenchang, Hainan, China	KM652495	KM652547	KM652536	KM888786	KM652516	KM652526	KM652506
A. mollis	Amol	Wenchang, Hainan, China	KM652498	KM652550	KM652539	KM888789	KM652519	KM652529	KM652509
A. montanus	Amon	Wenchang, Hainan, China	KM652499	KM652551	KM652540	KM888790	KM652520	KM652530	KM652510
Av. marina	-	Wenchang, Hainan, China	KM652500	KM652552	KM652541	KM888791	-	-	-
